# Supplementary material for: Mutation in the Kinase Domain Alters the VEGFR2 Membrane Dynamics
Source: Cells. 2024 Aug 13;13(16):1346. doi: 10.3390/cells13161346 (PMC11352761; doi:10.3390/cells13161346)
Supplement: Supplementary file 1 [file cells-13-01346-s001.zip]

Archive with 1 entries (1 files):
- cells-3055743-supplementary.pdf
